# Supplementary material for: Clinical outcomes after treatment of quadriceps tendon ruptures show equal results independent of suture anchor or transosseus repair technique used – A pilot study
Source: PLoS One. 2018 Mar 19;13(3):e0194376. doi: 10.1371/journal.pone.0194376 (PMC5858832; doi:10.1371/journal.pone.0194376)
Supplement: S1 Table — (XLSX) [file pone.0194376.s001.xlsx]

## Sheet: QTR_Daten7
ID	Age(years)	Gender	Height(cm)	Weight(kg)	BMI	Risk Factor	Follow-up(months)	Time-to-surgery(days)	Side	Technique	Trauma	Accident	LS	TAS	IKDC	VAS	ROM healthy leg (°)	ROM operated leg (°)	ROM deficit (°)	IS healthy	IS oper	IS difference	60°/s PT/BW healthy leg (NM/kg)	60°/s PT/BW operated leg (NM/kg)	60°/s PT deficit (%)	240°/s PT/BW healthy leg (NM/kg)	240°/s PT/BW operated leg (NM/kg)	240°/s PT deficit (%)
11	73	male	175	95.4	31.2	None	41	2	Left	SA	Direct	Bicycle accident	99	3	72.29	0	125	120	5	0.96	0.94	0.02	155.1	117.4	24.3	57.2	29.7	48
12	49	male	178	77.6	24.4	None	13	14	Right	SA	Indirect	Soccer	95	5	88.51	10	144	140	4	1.07	1.07	0	214	86.8	59.4	119.9	78.9	34.1
13	61	male	184	84.4	24.9	None	44	1	Left	SA	Direct	Fall on Stairs	94	3	58.44	10	130	133	-3	1.07	1.15	-0.08	162.6	166	-2.1	121.6	96.8	20.4
14	67	male	172	104.8	35.4	None	52	3	Right	SA	Direct	Simple fall	73	4	55.17	15	130	145	-15	0.79	0.76	0.03	108	41.1	62	57.6	26	54.8
15	64	male	174	90.2	29.8	None	44	4	Left	SA	Indirect	Simple fall	94	4	86.21	0	145	120	25	1.23	1.2	0.03	198	176	11.1	109.8	93.7	14.7
16	48	male	185	105.6	30.9	None	54	1	Bilateral	SA	Indirect	Simple fall	69	4	64.37	0	N/A	130/120	N/A	N/A	1,11/1,08	N/A	N/A	112,3/113,6	N/A	N/A	92,4/89,2	N/A
17	70	male	173	91.2	30.5	None	35	0	Bilateral	SA	Indirect	Fall on Stairs	85	5	87.36	0	N/A	147/145	N/A	N/A	0,90/0,96	N/A	N/A	125,4/128,5	N/A	N/A	109,4/109,8	N/A
18	68	male	189	89	24.9	None	63	0	Left	SA	Direct	Simple fall	91	4	79.52	10	N/A	135	N/A	N/A	1.2	N/A	N/A	97.9	N/A	N/A	64.6	N/A
19	64	male	180	96.2	29.7	Diabetes	72	9	Right	SA	Indirect	Simple fall	90	4	91.95	0	130	125	5	0.98	0.93	0.05	184	174.9	4.9	97.5	106.2	-9
21	68	male	173	89.4	29.9	None	29	2	Left	TS	Direct	Fall on Stairs	100	7	94.52	0	135	135	0	0.98	0.93	0.05	171.2	165.2	3.5	99.6	90.3	9.3
22	56	male	186	82.2	23.8	None	33	1	Left	TS	Direct	Motorcycle accident	100	5	90.8	0	140	135	5	1.16	1.13	0.03	206.6	226.3	-9.5	135.1	134.8	0.2
23	64	male	170	70.6	24.4	None	25	2	Left	TS	Direct	Simple fall	95	7	88.51	0	150	150	0	0.96	1.02	-0.06	190.1	184.9	2.7	117.4	111.3	5.2
24	43	male	183	108.6	32.4	Diabetes	29	0	Right	TS	Indirect	Fall on Stairs	80	3	89.66	0	142	147	-5	1.18	1	0.18	200.1	151.7	24.2	117.2	101.8	13.2
25	35	male	175	91.2	29.8	Steroid Abuse	27	1	Right	TS	Indirect	Fall on Stairs	92	5	79.31	0	N/A	140	N/A	N/A	0.96	N/A	N/A	179.7	N/A	N/A	159.9	N/A
26	60	male	173	99.6	33.3	None	19	3	Right	TS	Direct	Simple fall	88	4	79.31	0	N/A	140	N/A	N/A	0.84	N/A	N/A	111.5	N/A	N/A	78.6	N/A
27	70	male	170	98	33.9	Statin Use	28	0	Bilateral	TS	Indirect	Fall on Stairs	94	4	73.56	0	N/A	115/123	N/A	N/A	0,92/0,92	N/A	N/A	96,3/93,4	N/A	N/A	65,3/66,4	N/A
28	67	male	178	84	26.5	Diabetes	43	6	Right	TS	Indirect	Fall on Stairs	100	4	84.81	0	148	138	10	1.07	1.05	0.02	135.5	158.8	-17.2	74.6	94.4	-26.5
